# Supplementary material for: Characterization of the Heavy-Metal-Associated Isoprenylated Plant Protein (HIPP) Gene Family from Triticeae Species
Source: Int J Mol Sci. 2020 Aug 27;21(17):6191. doi: 10.3390/ijms21176191 (PMC7504674; doi:10.3390/ijms21176191)
Supplement: Supplementary file 1 [file ijms-21-06191-s001.zip]

Archive with 4 entries (3 files):
- ijms-883890 suppl final/
- ijms-883890 suppl final/Supplementary  information -TableS1.xlsx
- ijms-883890 suppl final/Supplementary  information -TableS2.xlsx
- ijms-883890 suppl final/Supplementary figures.docx
