# Supplementary material for: Characterization of the Heavy-Metal-Associated Isoprenylated Plant Protein (HIPP) Gene Family from Triticeae Species
Source: Int J Mol Sci. 2020 Aug 27;21(17):6191. doi: 10.3390/ijms21176191 (PMC7504674; doi:10.3390/ijms21176191)
Supplement: Supplementary file 1 [file ijms-21-06191-s001.zip › ijms-883890 suppl final/Supplementary information -TableS1.xlsx]

## Sheet: Triticum urartu 
	Transcript ID	Name	Chr.	Genomic Location	No.of HMA domain	pfam00403.6 (start to end)	isoprenylation motif (start to end)
1	TuG1812G0100001195.01.P01	TuHIPP24	1A	96248231-96250167	1	18-75	342-345
2	TuG1812G0100002249.01.P01	TuHIPP2	1A	336500348-336501480	1	17-59	156-159
3	TuG1812G0200004988.01.P01	TuHIPP16	2A	675926557-675927826	1	24-70	303-306
4	TuG1812G0200000646.01.P01	TuHIPP1	2A	27366694-27367795	1	35-90	152-155
5	TuG1812G0200001046.01.P01	TuHIPP10	2A	49525449-49526833	1	7-61	307-310
6	TuG1812G0200001047.01.P01	TuHIPP11	2A	49654820-49656298	1	7-61	316-319
7	TuG1812G0200001180.01.P01	TuHIPP27	2A	59947750-59949466	1	15-69	335-338
8	TuG1812G0200001703.01.P01	TuHIPP29	2A	109994549-109997010	1	39-98	159-162
9	TuG1812G0200005429.01.P01	TuHIPP7	2A	706244727-706245404	1	6-55	143-146
10	TuG1812G0200003336.01.P01	TuHIPP34	2A	482349218-482350503	1	37-91	148-151
11	TuG1812G0200003243.01.P01	TuHIPP20.2	2A	465354424-465357700	2	71-129,167-227	351-354
12	TuG1812G0200003243.01.P02	TuHIPP20.1	2A	465354424-465357700	2	43-101,139-199	323-326
13	TuG1812G0200004019.01.P01	TuHIPP42	2A	577519187-577520466	1	20-75	137-140
14	TuG1812G0300000489.01.P01	TuHIPP43	3A	20287316-20289850	1	16-67	411-414
15	TuG1812G0300003388.01.P01	TuHIPP38	3A	528729274-528730184	1	9-63	145-148
16	TuG1812G0300002420.01.P01	TuHIPP33.1	3A	318200582-318202150	1	37-91	148-151
17	TuG1812G0300002420.01.P02	TuHIPP33.2	3A	318200875-318202142	1	37-92	149-152
18	TuG1812G0400000989.01.P01	TuHIPP21	4A	89558085-89559892	1	46-102	372-375
19	TuG1812G0400001068.01.P01	TuHIPP12	4A	104636535-104638743	1	8-57	306-309
20	TuG1812G0400001062.01.P01	TuHIPP30	4A	103083871-103084774	1	32-91	145-148
21	TuG1812G0400004033.01.P01	TuHIPP22	4A	619391229-619392899	2	63-102,157-212	400-403
22	TuG1812G0500000376.01.P01	TuHIPP28	5A	31219265-31220834	1	7-65	338-341
23	TuG1812G0500001265.01.P01	TuHIPP45.1	5A	190578457-190581456	1	13-72	518-521
24	TuG1812G0500001265.01.P02	TuHIPP45.2	5A	190578569-190581456	1	13-72	518-521
25	TuG1812G0500002279.01.P01	TuHIPP31	5A	386447149-386448155	1	34-93	157-160
26	TuG1812G0500002737.01.P01	TuHIPP35	5A	435690671-435691986	1	37-88	149-152
27	TuG1812G0500004937.01.P01	TuHIPP3	5A	607734494-607736186	1	12-60	218-221
28	TuG1812G0600000391.01.P01	TuHIPP36	6A	19583000-19584586	1	37-93	156-159
29	TuG1812G0600002895.01.P01	TuHIPP40	6A	455076707-455077496	1	21-64	147-150
30	TuG1812G0600004216.01.P02	TuHIPP50	6A	563929672-563930936	1	112-164	244-247
31	TuG1812G0700003769.01.P01	TuHIPP39	7A	497132143-497133215	1	10-61	161-164
32	TuG1812S0002233900.01.P01	TuHIPP13	Ungrouped_contig_5988	8439-10285	2	29-82,170-208	349-352
33	TuG1812S0002832000.01.P01	TuHIPP14	Ungrouped_contig_6472	8443-10390	2	27-75,164-227	375-378

## Sheet: Aegilops tauschii
	Transcript ID	Name	Chr.	Genomic Location	No.of HMA domain	pfam00403.6 (start to end)	isoprenylation motif (start to end)
1	AET1Gv202453001	AetHIPP24	1D	89967982-89970172	1	69-99	393-396
2	AET1Gv203602001	AetHIPP13	1D	197270831-197272872	2	97-151,239-277	414-417
3	AET1Gv204862003	AetHIPP2	1D	269324452-269325398	1	39-82	184-187
4	AET1Gv205162001	AetHIPP41	1D	294622645-294623586	1	65-125	194-197
5	AET1Gv205731001	AetHIPP26	1D	327745638-327747250	1	69-129	363-366
6	AET2Gv201214001	AetHIPP1	2D	28120782-28122121	1	35-90	152-155
7	AET2Gv202273001	AetHIPP27	2D	65565961-65568023	1	15-69	341-344
8	AET2Gv203337001	AetHIPP29	2D	112469900-112472788	1	39-98	159-162
9	AET2Gv206441005	AetHIPP20	2D	355534252-355536798	2	71-129,167-227	287-290
10	AET2Gv207476001	AetHIPP49	2D	422328701-422331642	1	30-87	148-151
11	AET2Gv208045001	AetHIPP42	2D	457005046-457005970	1	20-56	137-140
12	AET2Gv209939002	AetHIPP16	2D	556302271-556303587	1	24-70	302-305
13	AET2Gv210944001	AetHIPP7	2D	592053821-592054780	1	6-55	149-152
14	AET2Gv211807001	AetHIPP6.1	2D	618533182-618534301	1	84-126	206-209
15	AET2Gv2118100028	AetHIPP6.2	2D	618844612-618845925	1	112-154	246-249
16	AET3Gv200623001	AetHIPP43	3D	11849931-11852923	1	16-67	409-412
17	AET3Gv203911001	AetHIPP8	3D	160658548-160659338	1	15-56	171-174
18	AET3Gv205088001	AetHIPP33	3D	284544721-284545698	1	94-148	205-208
19	AET3Gv206967003	AetHIPP38	3D	413876315-413876968	1	9-63	145-148
20	AET3Gv210010001	AetHIPP25	3D	562230365-562232751	1	12-73	329-332
21	AET4Gv202021004	AetHIPP21	4D	73050076-73051914	1	100-156	425-428
22	AET4Gv202198002	AetHIPP30	4D	83772936-83774256	1	32-91	145-148
23	AET4Gv202394001	AetHIPP12.1	4D	95633950-95636354	1	8-57	294-297
24	AET4Gv202751009	AetHIPP44	4D	117214613-117216569	1	14-72	588-591
25	AET4Gv204393001	AetHIPP28.2	4D	298885222-298886334	1	25-78	312-315
26	AET4Gv206608004	AetHIPP14	4D	445449428-445451479	1	27-75	460-463
27	AET4Gv207312002	AetHIPP9	4D	477726574-477727133	1	5-59	129-132
28	AET4Gv207590002	AetHIPP3	4D	488001558-488002737	1	37-85	235-238
29	AET5Gv201007001	AetHIPP28.1	5D	43701306-43703189	1	12-70	342-345
30	AET5Gv201311001	AetHIPP23	5D	52762306-52763593	1	34-83	267-270
31	AET5Gv205764001	AetHIPP35	5D	364128449-364129874	1	37-88	149-152
32	AET5Gv212175002	AetHIPP15	5D	569272284-569273752	2	54-103,162-215	345-348
33	AET5Gv212422002	AetHIPP22	5D	576419143-576421080	2	70-109,161-211	406-409
34	AET6Gv201095001	AetHIPP36	6D	24140127-24141076	1	37-93	156-159
35	AET6Gv207512002	AetHIPP32	6D	413368298-413370006	1	36-95	158-161
36	AET6Gv209589002	AetHIPP17	6D	483214962-483216454	2	81-134,223-275	355-358
37	AET7Gv208338001	AetHIPP39	7D	425153572-425154739	1	10-61	168-171
38	AET7Gv209365001	AetHIPP37	7D	491146672-491148359	1	92-152	217-220
39	AET5Gv204758001	AetHIPP31	5D	309259246-309260567	1	34-93	157-160
40	AET5Gv209086003	AetHIPP12.2	5D	474932544-474933265	1	15-70	74-77

## Sheet: Triticum dicoccoides
	Transcript ID	Name	Chr.	Genomic Location	No.of HMA domain	pfam00403.6 (start to end)	isoprenylation motif (start to end)
1	TRIDC1AG021000.1	TdHIPP13-A	1A	240745150-240746853	2	64-117,205-243	383-386
2	TRIDC1AG028130.1	TdHIPP2-A	1A	338201241-338201987	1	17-59	157-160
3	TRIDC1BG032480.1	TdHIPP2-B	1B	355093299-355094090	1	17-60	163-166
4	TRIDC2AG007140.1	TdHIPP1-A	2A	32666997-32668088	1	35-90	153-156
5	TRIDC2AG013900.1	TdHIPP27-A	2A	68334942-68336326	1	15-69	340-343
6	TRIDC2AG020230.1	TdHIPP29-A	2A	114794973-114797415	1	39-98	160-163
7	TRIDC2AG041170.1	TdHIPP20-A	2A	473431817-473434428	2	76-134,172-232	357-360
8	TRIDC2AG070110.1	TdHIPP7-A	2A	721479229-721479763	1	6-55	144-147
9	TRIDC2AG075310.1	TdHIPP5-A	2A	744186791-744187823	1	70-124	206-209
10	TRIDC2AG041570.2	TdHIPP34-A	2A	486049909-486051224	1	37-91	149-152
11	TRIDC2AG064210.1	TdHIPP16-A	2A	692459150-692460385	1	24-70	308-311
12	TRIDC2BG016770.1	TdHIPP27-B	2B	107414653-107415932	1	15-69	335-338
13	TRIDC2BG024220.1	TdHIPP29-B	2B	166341981-166344424	1	39-98	160-163
14	TRIDC2BG044130.1	TdHIPP20-B	2B	426127344-426129978	2	76-134,172-232	357-360
15	TRIDC2BG075810.1	TdHIPP7-B	2B	715909940-715910473	1	6-55	145-148
16	TRIDC2BG082320.1	TdHIPP5.1-B	2B	757971612-757972756	1	82-130	207-210
17	TRIDC2BG082410.2	TdHIPP5.2-B	2B	758657882-758658927	1	64-118	206-209
18	TRIDC2BG044570.1	TdHIPP34-B	2B	434045728-434046746	1	96-150	208-211
19	TRIDC2BG055040.1	TdHIPP42-B	2B	539457974-539458948	1	20-56	139-142
20	TRIDC2BG068390.1	TdHIPP16-B	2B	663668319-663669504	1	24-70	304-307
21	TRIDC3AG030720.1	TdHIPP33-A	3A	370052715-370053682	1	72-126	184-187
22	TRIDC3AG005410.2	TdHIPP43-A	3A	24547767-24550238	1	73-124	466-469
23	TRIDC3AG043560.1	TdHIPP38-A	3A	535855325-535855987	1	9-63	146-149
24	TRIDC3AG063970.2	TdHIPP25-A	3A	686127835-686129789	1	12-73	332-335
25	TRIDC3BG004930.2	TdHIPP43-B	3B	19892295-19894446	1	16-67	418-421
26	TRIDC3BG027370.1	TdHIPP8-B	3B	216189909-216190522	1	13-50	177-180
27	TRIDC3BG049610.1	TdHIPP38-B	3B	545500684-545501337	1	9-63	146-149
28	TRIDC3BG071740.2	TdHIPP25-B	3B	747583237-747585079	1	65-126	385-388
29	TRIDC4AG033630.1	TdHIPP30-A	4A	499602650-499603744	1	32-91	146-149
30	TRIDC4AG034670.1	TdHIPP21-A	4A	513380381-513382081	1	58-114	385-388
31	TRIDC4AG004950.2	TdHIPP14-A	4A	28613913-28615651	2	27-75,157-220	406-409
32	TRIDC4AG029600.2	TdHIPP44-A	4A	458533038-458534955	1	14-72	573-576
33	TRIDC4AG056380.1	TdHIPP9-A	4A	640165802-640166382	1	5-60	133-136
34	TRIDC4BG020790.3	TdHIPP44-B	4B	169842231-169844133	1	14-72	570-573
35	TRIDC4BG051910.1	TdHIPP9-B	4B	598599125-598599698	1	5-59	133-136
36	TRIDC4BG053900.1	TdHIPP3-B	4B	616259364-616260495	1	27-75	232-235
37	TRIDC4BG046540.4	TdHIPP14-B	4B	549196131-549197937	2	27-75,160-223	418-421
38	TRIDC5AG004490.1	TdHIPP28-A	5A	27819109-27820235	1	12-70	340-343
39	TRIDC5AG031280.1	TdHIPP31-A	5A	392991823-392993082	1	34-93	158-161
40	TRIDC5AG038350.3	TdHIPP35-A	5A	456463312-456464570	1	61-112	174-177
41	TRIDC5AG022600.3	TdHIPP45-A	5A	296587451-296589939	1	36-95	542-545
42	TRIDC5AG070070.2	TdHIPP3-A	5A	653641752-653642909	1	22-70	229-232
43	TRIDC5BG032810.1	TdHIPP31-B	5B	357082616-357084344	1	34-93	159-162
44	TRIDC5BG040410.1	TdHIPP35-B	5B	430705077-430706748	1	37-88	150-153
45	TRIDC5BG083220.4	TdHIPP50-B	5B	708714981-708716320	1	81-134	253-256
46	TRIDC5BG004790.1	TdHIPP28.1-B	5B	32685850-32687447	1	42-100	378-381
47	TRIDC5BG084080.2	TdHIPP21-B	5B	711398753-711400006	2	73-112,164-214	415-418
48	TRIDC6AG005140.1	TdHIPP36-A	6A	19926116-19926595	1	37-93	157-160
49	TRIDC6AG039960.1	TdHIPP40-A	6A	485140259-485140860	1	22-84	142-145
50	TRIDC6AG058190.2	TdHIPP17-A	6A	607646100-607647630	2	85-132,225-277	364-367
51	TRIDC6BG007450.1	TdHIPP36-B	6B	37993497-37993976	1	37-93	157-160
52	TRIDC6BG053320.1	TdHIPP32-B	6B	567670361-567671855	1	35-94	158-161
53	TRIDC7AG048240.2	TdHIPP39-A	7A	504541467-504542078	1	10-61	162-165
54	TRIDC7AG053300.1	TdHIPP37-A	7A	554594635-554595120	1	38-93	159-162
55	TRIDC7BG000220.1	TdHIPP22-B	7B	768770-770140	2	73-112,167-222	411-414
56	TRIDC7BG071930.2	TdHIPP28.2-B	7B	724881365-724882860	1	50-108	373-376
57	TRIDC7BG046020.2	TdHIPP37-B	7B	523731125-523731610	1	38-93	159-162
58	TRIDC2BG008330.1	TdHIPP1-B	2B	42089670-42090939	1	22-77	140-143

## Sheet: Triticum aestivum
	Transcript ID	Name	Chr.	Genomic Location	No.of HMA domain	pfam00403.6 (start to end)	isoprenylation motif (start to end)
1	TraesCS2A01G064900.1	TaHIPP1-A	2A	29261790-29262932	1	35-90	152-155
2	TraesCS1A01G091600.1	TaHIPP24-A	1A	84022445-84024415	1	78-135	395-398
3	TraesCS1A01G139900.1	TaHIPP13-A	1A	237744624-237746433	2	170-208,29-82	346-349
4	TraesCS1A01G185700.1	TaHIPP2-A	1A	336475940-336477065	1	17-59	156-159
5	TraesCS1A01G200700.1	TaHIPP41-A	1A	361235402-361236546	1	65-124	192-195
6	TraesCS1A01G232800.1	TaHIPP26-A	1A	406174893-406176309	1	12-72	302-305
7	TraesCS1B01G119400.1	TaHIPP24-B	1B	141721771-141723708	1	78-135	402-405
8	TraesCS1B01G157000.1	TaHIPP13-B	1B	265646841-265648703	2	29-82,170-208	343-346
9	TraesCS1B01G215100.1	TaHIPP41-B	1B	390467412-390468694	1	65-125	194-197
10	TraesCS1B01G245900.1	TaHIPP26-B	1B	435161664-435163054	1	12-72	304-307
11	TraesCS1D01G100200.1	TaHIPP24-D	1D	87775775-87777985	1	82-112	406-409
12	TraesCS1D01G139400.1	TaHIPP13-D	1D	191859705-191861603	2	29-82,170-208	345-348
13	TraesCS1D01G190700.1	TaHIPP2-D	1D	262474808-262475926	1	17-60	162-165
14	TraesCS1D01G204100.1	TaHIPP41-D	1D	288938651-288939510	1	65-125	194-197
15	TraesCS1D01G234000.1	TaHIPP26-D	1D	322278377-322279823	1	12-72	306-309
16	TraesCS2A01G102700.1	TaHIPP10-A	2A	55966506-55968052	1	7-61	311-314
17	TraesCS2A01G114900.1	TaHIPP27-A	2A	65652264-65654392	1	15-69	339-342
18	TraesCS2A01G160700.1	TaHIPP29-A	2A	111455247-111457519	1	39-98	159-162
19	TraesCS2A01G284500.1	TaHIPP20-A	2A	477105634-477108902	2	66-124,162-222	346-349
20	TraesCS2A01G287200.1	TaHIPP34-A	2A	489959933-489961147	1	37-91	148-151
21	TraesCS2A01G449400.1	TaHIPP16-A	2A	699384687-699386225	1	24-70	307-310
22	TraesCS2A01G497800.1	TaHIPP7-A	2A	728414155-728414885	1	6-55	143-146
23	TraesCS2B01G077100.1	TaHIPP1-B	2B	42264154-42265177	1	35-90	152-155
24	TraesCS2B01G134100.1	TaHIPP27-B	2B	100325271-100327342	1	15-69	339-342
25	TraesCS2B01G186900.1	TaHIPP29-B	2B	161472722-161474788	1	39-98	159-162
26	TraesCS2B01G301600.1	TaHIPP20-B	2B	424478837-424482308	2	71-129,167-227	351-354
27	TraesCS2B01G304100.1	TaHIPP34-B	2B	432132995-432134392	1	37-91	148-151
28	TraesCS2B01G375900.1	TaHIPP42-B	2B	538955461-538956547	1	20-56	138-141
29	TraesCS2B01G470700.1	TaHIPP16-B	2B	667128228-667129605	1	24-70	303-306
30	TraesCS2B01G526000.1	TaHIPP7-B	2B	719980007-719980711	1	6-55	144-147
31	TraesCS2B01G569200.1	TaHIPP5-B	2B	759765262-759766311	1	6-54	130-133
32	TraesCS2D01G063000.1	TaHIPP1-D	2D	27062269-27063461	1	35-90	152-155
33	TraesCS2D01G102200.1	TaHIPP10-D	2D	55235623-55237252	1	7-61	307-310
34	TraesCS2D01G115700.1	TaHIPP27-D	2D	64157156-64158945	1	15-69	341-344
35	TraesCS2D01G168000.1	TaHIPP29-D	2D	111351371-111353547	1	39-98	159-162
36	TraesCS2D01G285700.1	TaHIPP34-D	2D	363974229-363975156	1	37-91	148-151
37	TraesCS2D01G355500.1	TaHIPP42-D	2D	457654586-457655676	1	20-56	137-140
38	TraesCS2D01G448800.1	TaHIPP16-D	2D	558732933-558734276	1	24-70	302-305
39	TraesCS2D01G497900.1	TaHIPP7-D	2D	593517589-593518415	1	6-55	149-152
40	TraesCS2D01G539800.1	TaHIPP6-D	2D	619962074-619963059	1	13-55	135-138
41	TraesCS2D01G540300.1	TaHIPP5-D	2D	620193519-620194659	1	6-54	130-133
42	TraesCS2D01G540400.1	TaHIPP4-D	2D	620198940-620199481	1	16-66	132-135
43	TraesCS3A01G048000.1	TaHIPP43-A	3A	25498604-25501205	1	16-67	413-416
44	TraesCS3A01G165300.1	TaHIPP8-A	3A	170390397-170391103	1	14-59	176-179
45	TraesCS3A01G206100.1	TaHIPP33-A	3A	362590641-362591865	1	37-91	148-151
46	TraesCS3A01G452100.1	TaHIPP25-A	3A	690193408-690195378	1	12-73	331-334
47	TraesCS3B01G034100.1	TaHIPP43-B	3B	16212873-16215454	1	16-67	417-420
48	TraesCS3B01G096300.1	TaHIPP18-B	3B	64499581-64500175	1	12-57	150-153
49	TraesCS3B01G200400.1	TaHIPP8-B	3B	229006236-229006946	1	14-51	177-180
50	TraesCS3B01G329600.1	TaHIPP38-B	3B	532641283-532642387	1	9-63	145-148
51	TraesCS3B01G489000.1	TaHIPP25-B	3B	734732611-734734426	1	12-73	331-334
52	TraesCS3D01G031400.1	TaHIPP43-D	3D	11574891-11577390	1	16-67	410-413
53	TraesCS3D01G081500.1	TaHIPP18-D	3D	40792639-40793232	1	12-57	147-150
54	TraesCS3D01G176300.1	TaHIPP8-D	3D	157749949-157750818	1	14-55	170-173
55	TraesCS3D01G209500.1	TaHIPP33-D	3D	277066200-277067527	1	37-91	148-151
56	TraesCS3D01G295000.1	TaHIPP38-D	3D	406411967-406413089	1	9-63	145-148
57	TraesCS3D01G444600.1	TaHIPP25-D	3D	553739728-553741922	1	12-73	324-327
58	TraesCS4A01G035900.1	TaHIPP14-A	4A	28600392-28602435	2	27-75,157-220	415-418
59	TraesCS4A01G184700.1	TaHIPP44-A	4A	463923048-463925880	1	13-71	562-565
60	TraesCS4A01G211400.1	TaHIPP30-A	4A	505495462-505496397	1	32-91	145-148
61	TraesCS4A01G219400.1	TaHIPP21-A	4A	521624054-521625919	1	46-102	372-375
62	TraesCS4A01G316200.1	TaHIPP15-A	4A	606345914-606347562	2	49-90,162-215	335-338
63	TraesCS4A01G404900.1	TaHIPP9-A	4A	678367652-678368501	1	5-60	132-135
64	TraesCS4B01G105100.1	TaHIPP30-B	4B	112499216-112499963	1	32-91	145-148
65	TraesCS4B01G134000.1	TaHIPP44-B	4B	173967171-173969145	1	13-71	568-571
66	TraesCS4B01G268700.1	TaHIPP14-B	4B	543398812-543400896	2	27-112,236-299	492-495
67	TraesCS4B01G304700.1	TaHIPP9-B	4B	593134221-593135016	1	5-59	132-135
68	TraesCS4B01G319800.1	TaHIPP3-B	4B	610561863-610563584	1	11-59	215-218
69	TraesCS4D01G094100.1	TaHIPP21-D	4D	69541973-69543835	1	78-134	403-406
70	TraesCS4D01G102000.1	TaHIPP30-D	4D	80220933-80221864	1	32-91	145-148
71	TraesCS4D01G111100.1	TaHIPP12-D	4D	92066106-92068133	1	8-57	294-297
72	TraesCS4D01G128900.1	TaHIPP44-D	4D	113234904-113237565	1	13-71	587-590
73	TraesCS4D01G268000.1	TaHIPP14-D	4D	439291484-439293542	2	27-75,166-229	423-426
74	TraesCS4D01G302900.1	TaHIPP9-D	4D	471147859-471148734	1	5-59	129-132
75	TraesCS4D01G316400.1	TaHIPP3-D	4D	481547283-481549003	1	12-60	216-219
76	TraesCS5A01G030900.1	TaHIPP28-A	5A	28228020-28229612	1	7-65	310-313
77	TraesCS5A01G043000.1	TaHIPP23-A	5A	38796605-38797971	1	17-66	262-265
78	TraesCS5A01G133900.1	TaHIPP45-A	5A	300963723-300965616	1	13-72	518-521
79	TraesCS5A01G191400.1	TaHIPP31-A	5A	395804995-395807284	1	34-93	157-160
80	TraesCS5A01G244000.1	TaHIPP35-A	5A	458213357-458214711	1	37-88	149-152
81	TraesCS5A01G492100.1	TaHIPP3-A	5A	661148497-661149484	1	18-66	224-227
82	TraesCS5B01G030300.1	TaHIPP28-B	5B	33555852-33557509	1	7-65	342-345
83	TraesCS5B01G131600.1	TaHIPP45-B	5B	244975587-244978506	1	13-72	516-519
84	TraesCS5B01G191700.1	TaHIPP31-B	5B	345138197-345139171	1	34-93	158-161
85	TraesCS5B01G242000.1	TaHIPP35-B	5B	421668346-421669608	1	37-88	149-152
86	TraesCS5B01G563300.1	TaHIPP15-B	5B	708961284-708962779	2	49-98,160-213	338-341
87	TraesCS5B01G571000.1	TaHIPP21-B	5B	712436347-712438265	2	75-129,165-215	379-382
88	TraesCS5D01G039100.1	TaHIPP28-D	5D	40182723-40184556	1	12-70	342-345
89	TraesCS5D01G051500.1	TaHIPP23-D	5D	49305931-49307265	1	17-66	250-253
90	TraesCS5D01G141600.1	TaHIPP45-D	5D	226939574-226942436	1	13-72	521-524
91	TraesCS5D01G199500.1	TaHIPP31-D	5D	302104657-302105595	1	34-93	157-160
92	TraesCS5D01G250700.1	TaHIPP35-D	5D	356900732-356902078	1	37-88	149-152
93	TraesCS5D01G506300.1	TaHIPP19-D	5D	532077057-532077862	1	12-52	152-155
94	TraesCS5D01G562000.1	TaHIPP22-D	5D	562062493-562064408	2	34-73,125-175	370-373
95	TraesCS5D01G566500.1	TaHIPP15-D	5D	564834402-564835895	2	52-101,160-213	343-346
96	TraesCS6A01G043000.1	TaHIPP36-A	6A	22555237-22556810	1	37-93	156-159
97	TraesCS6A01G259700.1	TaHIPP40-A	6A	483593561-483594600	1	21-83	140-143
98	TraesCS6A01G393700.1	TaHIPP17-A	6A	607425213-607427473	2	99-146,239-291	372-375
99	TraesCS6B01G059000.1	TaHIPP36-B	6B	38971218-38972082	1	37-93	156-159
100	TraesCS6B01G287000.1	TaHIPP40-B	6B	517751976-517752716	1	23-66	149-152
101	TraesCS6B01G332000.1	TaHIPP32-B	6B	583443511-583444711	1	35-94	157-160
102	TraesCS6D01G049600.1	TaHIPP36-D	6D	24029163-24030022	1	37-93	156-159
103	TraesCS6D01G240700.1	TaHIPP40-D	6D	343134365-343135442	1	21-64	147-150
104	TraesCS6D01G282300.1	TaHIPP32-D	6D	389697862-389699460	1	36-95	158-161
105	TraesCS7A01G032200.1	TaHIPP46-A	7A	13233427-13243272	1	984-1033	1086-1089
106	TraesCS7A01G345500.1	TaHIPP39-A	7A	507813658-507814584	1	10-61	161-164
107	TraesCS7A01G382700.1	TaHIPP37-A	7A	556920236-556921407	1	38-93	158-161
108	TraesCS7B01G001700.1	TaHIPP22-B	7B	640963-642786	2	35-74,129-184	372-375
109	TraesCS7B01G237800.1	TaHIPP39-B	7B	443170932-443171878	1	10-61	167-170
110	TraesCS7B01G285400.1	TaHIPP37-B	7B	519523463-519524593	1	38-93	158-161
111	TraesCS7D01G333800.1	TaHIPP39-D	7D	425433297-425437882	1	10-61	168-171
112	TraesCS7D01G379100.1	TaHIPP37-D	7D	490880398-490881783	1	38-93	158-161
113	TraesCS2A02G102800.1	TaHIPP11-A	2A	56100583-56102093	1	7-61	311-314
114	TraesCS4A02G210100.1	TaHIPP12-A	4A	504172193-504174555	1	8-57	306-309

## Sheet: Hordeum vulgare
	Transcript ID	Name	Chr.	Genomic Location	No.of HMA domain	pfam00403.6 (start to end)	isoprenylation motif (start to end)
1	HORVU1Hr1G021620.2	HvHIPP24	1H	87942782-87944973	1	63-120	389-392
2	HORVU1Hr1G036920.1	HvHIPP13	1H	250278122-250280018	2	28-82,170-208	346-349
3	HORVU1Hr1G049420.5	HvHIPP2	1H	365874545-365875282	1	27-70	168-171
4	HORVU2Hr1G029270.2	HvHIPP29	2H	102539040-102541979	1	39-98	160-163
5	HORVU2Hr1G070140.3	HvHIPP20.1	2H	494444676-494447773	2	69-127,165-225	315-318
6	HORVU2Hr1G070160.1	HvHIPP20.2	2H	494639515-494641929	2	5-63,101-161	286-289
7	HORVU2Hr1G086800.1	HvHIPP42	2H	624651314-624652674	1	20-56	136-139
8	HORVU2Hr1G105870.1	HvHIPP16	2H	707642116-707643585	2	24-70,106-155	297-300
9	HORVU2Hr1G118080.2	HvHIPP4.1	2H	741620943-741622249	1	62-112	186-189
10	HORVU2Hr1G118100.2	HvHIPP4.2	2H	741642352-741643459	1	90-135	207-210
11	HORVU2Hr1G118210.7	HvHIPP5	2H	742003157-742004280	1	52-106	187-190
12	HORVU3Hr1G004420.2	HvHIPP43	3H	11634132-11636704	1	16-67	418-421
13	HORVU3Hr1G034160.1	HvHIPP8.1	3H	184599164-184600204	1	15-56	175-178
14	HORVU3Hr1G049780.1	HvHIPP33	3H	351936508-351937476	1	37-91	149-152
15	HORVU3Hr1G072940.1	HvHIPP38	3H	550356010-550356903	1	9-63	148-151
16	HORVU3Hr1G097770.1	HvHIPP25	3H	656825557-656827753	1	12-73	332-335
17	HORVU3Hr1G106080.1	HvHIPP52	3H	670395122-670400875	1	60-107	297-300
18	HORVU4Hr1G017070.1	HvHIPP30	4H	72948028-72948976	1	32-88	146-149
19	HORVU4Hr1G025770.2	HvHIPP44	4H	151492172-151495022	1	13-71	566-569
20	HORVU4Hr1G046610.1	HvHIPP28.1	4H	372312577-372315610	1	44-102	369-372
21	HORVU4Hr1G072060.1	HvHIPP14	4H	583307616-583310462	2	100-148,290-347	535-538
22	HORVU4Hr1G078380.1	HvHIPP9	4H	607206147-607207018	1	5-59	133-136
23	HORVU5Hr1G051580.2	HvHIPP8.2	5H	403148999-403149992	1	15-60	175-178
24	HORVU5Hr1G057730.1	HvHIPP31	5H	452202803-452204157	1	35-94	159-162
25	HORVU5Hr1G062690.1	HvHIPP53	5H	487307232-487308448	1	66-113	303-306
26	HORVU5Hr1G069380.2	HvHIPP35	5H	522162138-522165143	1	37-88	150-153
27	HORVU5Hr1G124450.1	HvHIPP21	5H	666427246-666429576	2	67-106,158-205	386-389
28	HORVU6Hr1G009000.1	HvHIPP36	6H	16233252-16234396	1	103-159	223-226
29	HORVU6Hr1G091170.4	HvHIPP17	6H	574983790-574985655	2	89-142,222-274	362-365
30	HORVU7Hr1G080490.1	HvHIPP39	7H	476409379-476410096	1	10-61	171-174
31	HORVU7Hr1G090970.1	HvHIPP37	7H	554451917-554453988	1	38-93	157-160
32	HORVU7Hr1G118340.7	HvHIPP28.2	7H	647471878-647473982	1	49-107	411-414
33	HORVU5Hr1G040920.1	HvHIPP45	5H	306615766-306617638	1	5-40	441-444

## Sheet: Brachypodium distachyon
	Transcript ID	Name	Chr.	Genomic Location	No.of HMA domain	pfam00403.6 (start to end)	isoprenylation motif (start to end)
1	BRADI1G00540.1	BdHIPP22	1	440902-442355	2	48-91,154-186	384-387
2	BRADI1G00770.1	BdHIPP15	1	577726-579029	2	64-125,177-230	335-338
3	BRADI1G17520.1	BdHIPP11	1	14045972-14047553	1	14-75	277-280
4	BRADI1G18210.1	BdHIPP27	1	14661792-14663304	1	15-69	324-327
5	BRADI1G20690.1	BdHIPP29.1	1	16603971-16605296	1	34-93	154-157
6	BRADI1G33630.1	BdHIPP20	1	29190017-29191548	2	52-114,151-198	388-391
7	BRADI1G60990.1	BdHIPP29.2	1	60359812-60360449	1	32-91	151-154
8	BRADI1G61390.1	BdHIPP9.1	1	60788150-60789080	1	5-59	135-138
9	BRADI1G61390.2	BdHIPP9.2	1	60788246-60789080	1	1-40	115-118
10	BRADI1G62660.1	BdHIPP28.1	1	61900516-61902258	1	12-70	346-349
11	BRADI1G62660.2	BdHIPP28.2	1	61900709-61902258	1	7-65	341-344
12	BRADI1G66100.1	BdHIPP12	1	64939565-64941752	1	8-57	280-283
13	BRADI1G70700.1	BdHIPP36	1	68900477-68901256	1	37-92	155-158
14	BRADI1G74900.1	BdHIPP14	1	71942821-71944766	2	30-78,159-222	390-393
15	BRADI1G76770.1	BdHIPP3.1	1	73247658-73249314	1	10-60	211-214
16	BRADI1G76770.2	BdHIPP3.2	1	73247658-73249314	1	9-59	210-213
17	BRADI2G01800.1	BdHIPP43	2	1255006-1257498	1	16-67	407-410
18	BRADI2G35700.1	BdHIPP24	2	36086433-36088166	1	18-74	307-310
19	BRADI2G46540.1	BdHIPP47	2	46964629-46965666	1	4-57	125-128
20	BRADI2G50360.1	BdHIPP38	2	50266667-50267462	1	9-63	138-141
21	BRADI2G57040.1	BdHIPP42.1	2	55275206-55276298	1	59-99	169-172
22	BRADI2G59810.1	BdHIPP25	2	57360284-57361752	1	12-72	349-352
23	BRADI3G04270.1	BdHIPP33	3	2936502-2937263	1	37-92	149-152
24	BRADI3G27550.1	BdHIPP13	3	28581751-28583489	2	28-82,162-200	338-341
25	BRADI3G35250.1	BdHIPP30	3	37556700-37557335	1	34-93	149-152
26	BRADI3G44140.1	BdHIPP21	3	45778622-45781533	2	53-111,148-202	323-326
27	BRADI3G47190.1	BdHIPP48	3	48885722-48886114	1	5-40	127-130
28	BRADI3G47220.1	BdHIPP49	3	48896908-48897577	1	5-40	123-126
29	BRADI3G55490.1	BdHIPP17	3	55709202-55710836	2	84-133,221-273	356-359
30	BRADI4G26615.1	BdHIPP54	4	31720253-31723469	1	13-71	545-548
31	BRADI4G28920.1	BdHIPP31	4	34300717-34301436	1	34-93	157-160
32	BRADI4G42900.1	BdHIPP55	4	46753112-46755051	1	13-71	487-490
33	BRADI4G42910.1	BdHIPP45.1	4	46760893-46763323	1	13-72	492-495
34	BRADI4G42910.2	BdHIPP45.2	4	46760893-46763794	1	13-72	492-495
35	BRADI5G04560.1	BdHIPP1	5	5725600-5726894	1	35-90	152-155
36	BRADI5G08240.1	BdHIPP51	5	10812082-10814961	2	61-118,162-222	360-363
37	BRADI5G14820.1	BdHIPP42.2	5	18242331-18243976	1	62-98	172-175
38	BRADI5G19910.1	BdHIPP16	5	22800829-22802044	2	21-67,100-149	288-291
39	BRADI5G24880.1	BdHIPP7	5	26396965-26397491	1	5-46	143-146
40	BRADI5G25440.1	BdHIPP5	5	26767940-26769519	1	4-59	138-141
