# Supplementary material for: Characterization of the Heavy-Metal-Associated Isoprenylated Plant Protein (HIPP) Gene Family from Triticeae Species
Source: Int J Mol Sci. 2020 Aug 27;21(17):6191. doi: 10.3390/ijms21176191 (PMC7504674; doi:10.3390/ijms21176191)
Supplement: Supplementary file 1 [file ijms-21-06191-s001.zip › ijms-883890 suppl final/Supplementary information -TableS2.xlsx]

## Sheet: Sheet1
Primer name	Sequences (from 5' to 3')	Used for
HIPP1-V-F	ATGGGCGCCTTGGATCACCTC	Cloned for HIPP1-V
HIPP1-V-R	TCACATGACGGTGCAGGCGTT
HIPP2-V-F	ATGACCAAAGATGAGGACTTC	Cloned for HIPP2-V
HIPP2-V-R	CTACATGATAGCACAGCCCT
HIPP3-V-F	ATGGGCGAGGACAAGAAGG	Cloned for HIPP3-V
HIPP3-V-R	TCACATGACGGAGCAGGCGTT
HIPP4-V-F	ATGGGTGTGGGCGGCACTCTG	Cloned for HIPP4-V
HIPP4-V-R	TCACATGACGGAGCAGGCGTTG
HIPP5-V-F	ATGGGAAGCGGCATAAAGCA	Cloned for HIPP5-V
HIPP5-V-R	CTACATGACGGAGCAGGCGTTT
HIPP6-V-F	ATGGCGTCGGAACCTGTAGA	Cloned for HIPP6-V
HIPP6-V-R	TCACATCACGCTGCAAGAATTG
HIPP7-V-F	ATGGGCGCCTTGGATCACCTCT	Cloned for HIPP7-V
HIPP7-V-R	TCACATGATGGCGCAGGAGTT
HIPP8-V-F	ATGACGATCGTGGAGATGCAG	Cloned for HIPP8-V
HIPP8-V-R	TCACATGACGGAGCAGGCGCT
HIPP9-V-F	ATGGCGTCGGGACAACCGGC	Cloned for HIPP9-V
HIPP9-V-R	TCACATGACGCTGCACGAGTTG
HIPP10-V-F	ATGGGCATCGTGGACGTGGTGTC	Cloned for HIPP10-V
HIPP10-V-R	CTACATGACGGAGCAGGCGTT
HIPP11-V-F	ATGGGAGTGGGGGGCACCTTG	Cloned for HIPP11-V
HIPP11-V-R	TCACATGACGGCGCAGGAGTTG
HIPP12-V-F	ATGTCGAAGAAAATTGTGGT	Cloned for HIPP12-V
HIPP12-V-R	TTAGCAGATGGCGCAGGAGTT
HIPP13-V-F	ATGGGCGAGGAGGAGAAGAAGC	Cloned for HIPP13-V
HIPP13-V-R	TTACATGACGGAGCAGGCGTTC
1305GFP-HIPP1-V-F	CAGCCCAGATCAACTAGTATGGGCGCCTTGGATCACCTC	Sub-cellular localization for HIPP1-V
1305GFP-HIPP1-V-R	CTTGCTCACCATGGATCCTCACATGACGGTGCAGGCGTT
1305GFP-HIPP2-V-F	CAGCCCAGATCAACTAGTATGACCAAAGATGAGGACTTC	Sub-cellular localization for HIPP2-V
1305GFP-HIPP2-V-R	CTTGCTCACCATGGATCCCTACATGATAGCACAGCCCT
1305GFP-HIPP3-V-F	CAGCCCAGATCAACTAGTATGGGCGAGGACAAGAAGG	Sub-cellular localization for HIPP3-V
1305GFP-HIPP3-V-R	CTTGCTCACCATGGATCCTCACATGACGGAGCAGGCGTT
1305GFP-HIPP4-V-F	CAGCCCAGATCAACTAGTATGGGTGTGGGCGGCACTCTG	Sub-cellular localization for HIPP4-V
1305GFP-HIPP4-V-R	CTTGCTCACCATGGATCCTCACATGACGGAGCAGGCGTTG
1305GFP-HIPP5-V-F	CAGCCCAGATCAACTAGTATGGGAAGCGGCATAAAGCA	Sub-cellular localization for HIPP5-V
1305GFP-HIPP5-V-R	CTTGCTCACCATGGATCCCTACATGACGGAGCAGGCGTTT
1305GFP-HIPP6-V-F	CAGCCCAGATCAACTAGTATGGCGTCGGAACCTGTAGA	Sub-cellular localization for HIPP6-V
1305GFP-HIPP6-V-R	CTTGCTCACCATGGATCCTCACATCACGCTGCAAGAATTG
1305GFP-HIPP7-V-F	CAGCCCAGATCAACTAGTATGGGCGCCTTGGATCACCTCT	Sub-cellular localization for HIPP7-V
1305GFP-HIPP7-V-R	CTTGCTCACCATGGATCCTCACATGATGGCGCAGGAGTT
1305GFP-HIPP8-V-F	CAGCCCAGATCAACTAGTATGACGATCGTGGAGATGCAG	Sub-cellular localization for HIPP8-V
1305GFP-HIPP8-V-R	CTTGCTCACCATGGATCCTCACATGACGGAGCAGGCGCT
1305GFP-HIPP9-V-F	CAGCCCAGATCAACTAGTATGGCGTCGGGACAACCGGC	Sub-cellular localization for HIPP9-V
1305GFP-HIPP9-V-R	CTTGCTCACCATGGATCCTCACATGACGCTGCACGAGTTG
1305GFP-HIPP10-V-F	CAGCCCAGATCAACTAGTATGGGCATCGTGGACGTGGTGTC	Sub-cellular localization for HIPP10-V
1305GFP-HIPP10-V-R	CTTGCTCACCATGGATCCCTACATGACGGAGCAGGCGTT
1305GFP-HIPP11-V-F	CAGCCCAGATCAACTAGTATGGGAGTGGGGGGCACCTTG	Sub-cellular localization for HIPP11-V
1305GFP-HIPP11-V-R	CTTGCTCACCATGGATCCTCACATGACGGCGCAGGAGTTG
1305GFP-HIPP12-V-F	CAGCCCAGATCAACTAGTATGTCGAAGAAAATTGTGGT	Sub-cellular localization for HIPP12-V
1305GFP-HIPP12-V-R	CTTGCTCACCATGGATCCTTAGCAGATGGCGCAGGAGTT
1305GFP-HIPP13-V-F	CAGCCCAGATCAACTAGTATGGGCGAGGAGGAGAAGAAGC	Sub-cellular localization for HIPP13-V
1305GFP-HIPP13-V-R	CTTGCTCACCATGGATCCTTACATGACGGAGCAGGCGTTC
CAMV35S-F	AGTTCATTTCATTTGGAGAGAACAC	Identification positive transgenic plants
HIPP1-V-R	TCCATCTTCACCTTGATGTTCA
HIPP1-V/Q-F	TGGATCACCTCTCTGATTTGTG	qRT-PCR for expression of HIPP
HIPP1-V/Q-R	TCCATCTTCACCTTGATGTTCA
Tubulin-F	AGAACACTGTTGTAAGGCTCAAC	qRT-PCR for expression of Tubulin
Tubulin-R	GAGCTTTACTGCCTCGAACATGG
